# Supplementary material for: Metabolomic Predictors of Dysglycemia in Two U.S. Youth Cohorts
Source: Metabolites. 2022 Apr 29;12(5):404. doi: 10.3390/metabo12050404 (PMC9147862; doi:10.3390/metabo12050404)
Supplement: Supplementary file 1 [file metabolites-12-00404-s001.zip]

Archive with 1 entries (1 files):
- metabolites-1700435-supplementary.pdf
